# Supplementary material for: Self-Reported Assessment of the Socio-Economic Impact of Anticancer Chemotherapy-Related Neurotoxicity
Source: Toxics. 2023 Jan 22;11(2):104. doi: 10.3390/toxics11020104 (PMC9966709; doi:10.3390/toxics11020104)
Supplement: Supplementary file 1 [file toxics-11-00104-s001.zip]

Archive with 1 entries (1 files):
- toxics-2106523-supplementary.pdf
